# Supplementary material for: Family Visiting Restrictions and Postoperative Clinical Outcomes: A Retrospective Analysis
Source: Nurs Rep. 2022 Aug 12;12(3):583–8. doi: 10.3390/nursrep12030057 (PMC9397009; doi:10.3390/nursrep12030057)
Supplement: Supplementary file 1 [file nursrep-12-00057-s001.zip]

Archive with 1 entries (1 files):
- nursrep-1803218-supplementary.pdf
